# Supplementary material for: Therapeutic Drug Monitoring of Amphotericin-B in Plasma and Peritoneal Fluid of Pediatric Patients after Liver Transplantation: A Case Series
Source: Antibiotics (Basel). 2022 May 11;11(5):640. doi: 10.3390/antibiotics11050640 (PMC9137682; doi:10.3390/antibiotics11050640)
Supplement: Supplementary file 1 [file antibiotics-11-00640-s001.zip]

Archive with 1 entries (1 files):
- antibiotics-1701823-supplementary.pdf
